# Supplementary material for: Active Ratio Test (ART) as a Novel Diagnostic for Ovarian Cancer
Source: Diagnostics (Basel). 2021 Jun 7;11(6):1048. doi: 10.3390/diagnostics11061048 (PMC8230042; doi:10.3390/diagnostics11061048)
Supplement: Supplementary file 1 [file diagnostics-11-01048-s001.zip]

Archive with 1 entries (1 files):
- diagnostics-1239153-supplementary.xlsx
