# Supplementary material for: Active Ratio Test (ART) as a Novel Diagnostic for Ovarian Cancer
Source: Diagnostics (Basel). 2021 Jun 7;11(6):1048. doi: 10.3390/diagnostics11061048 (PMC8230042; doi:10.3390/diagnostics11061048)
Supplement: Supplementary file 1 [file diagnostics-11-01048-s001.zip › diagnostics-1239153-supplementary.xlsx]

## Sheet: Patient histology
Biobank Identifier	Benign / Malignant	Pathology type (choice=Serous)	Tumour grade	Stage	Sub-stage
1	Benign	cystadenoma	n/a	n/a	n/a
8	Benign	fibroma	n/a	n/a	n/a
22	Benign	papillary cystadenoma	n/a	n/a	n/a
25	Benign	cystadenoma	n/a	n/a	n/a
26	Benign	Cystadenoma Left ovary	n/a	n/a	n/a
29	Benign	mature teratoma	n/a	n/a	n/a
30	Benign	cystadenomata	n/a	n/a	n/a
31	Benign	cystadenoma	n/a	n/a	n/a
41	Benign	right ovarian adenofibroma	n/a	n/a	n/a
42	Benign	hydrosalpinx	n/a	n/a	n/a
47	Benign	cystadenoma	n/a	n/a	n/a
52	Benign	fibroma	n/a	n/a	n/a
98	Benign	simple cyst	n/a	n/a	n/a
100	Benign	Adenofibroma/Cystadenoma	n/a	n/a	n/a
135	Benign	ectopic pregnancy and haemorrhage	n/a	n/a	n/a
140	Benign	mucinous fibroma and benign Brenner tumour	n/a	n/a	n/a
218	Benign	cystadenoma of the appendix, right ovarian fibroma	n/a	n/a	n/a
226	Benign	endometrial hyperplasia with no evidence of malignancy	n/a	n/a	n/a
287	Benign	Xanthogranulomatous	n/a	n/a	n/a
320	Benign	cystadenoma	n/a	n/a	n/a
343	Benign	fibroma	n/a	n/a	n/a
344	Benign	mature teratoma	n/a	n/a	n/a
352	Benign	Haemorrhagic ovarian torsion	n/a	n/a	n/a
356	Benign	Torted infarcted ovarian cystadenoma	n/a	n/a	n/a
385	Benign	cyst-dermoid	n/a	n/a	n/a
466	Benign	cystadenoma	n/a	n/a	n/a
512	Benign	cyst	n/a	n/a	n/a
530	Benign	cystadenoma	n/a	n/a	n/a
531	Benign	Leiomyoma -fibroid	n/a	n/a	n/a
560	Benign	fibroma	n/a	n/a	n/a
615	Benign	cystadenoma	n/a	n/a	n/a
620	Benign	fibrothecoma	n/a	n/a	n/a
633	Benign	serous cystadenoma L ovary, mucinous cystadenoma R ovary	n/a	n/a	n/a
646	Benign	fibroma	n/a	n/a	n/a
649	Benign	polyps	n/a	n/a	n/a
723	Benign	cystadenofibroma	n/a	n/a	n/a
750	Benign	cystadenoma	n/a	n/a	n/a
753	Benign	cystadenoma	n/a	n/a	n/a
767	Benign	cystadenoma	n/a	n/a	n/a
771	Benign	fibroma	n/a	n/a	n/a
775	Benign	Papillary adenofibroma of the right ovary	n/a	n/a	n/a
788	Benign	fibroma	n/a	n/a	n/a
814	Benign	fibroma	n/a	n/a	n/a
843	Benign	cystadenofibroma	n/a	n/a	n/a
846	Benign	cyst	n/a	n/a	n/a
847	Benign	Lipoid cell tumour	n/a	n/a	n/a
856	Benign	cystadenoma	n/a	n/a	n/a
879	Benign	cystadenoma	n/a	n/a	n/a
883	Benign	fibroma	n/a	n/a	n/a
884	Benign	cystadenoma	n/a	n/a	n/a
922	Benign	fibroma	n/a	n/a	n/a
3	Malignant	serous	Grade 3	Stage II	C
7	Malignant	serous	Grade 3	Stage III	C
10	Malignant	serous	Grade 3	Stage III	C
19	Malignant	serous	Grade 3	unstaged
21	Malignant	serous	Grade 3	Stage III	C
33	Malignant	serous	Grade 2	Stage III	C
36	Malignant	endometroid	Grade 3	Stage III	C
37	Malignant	serous	Grade 3	Stage III	C
38	Malignant	serous	Grade 3	Stage III	C
39	Malignant	serous	Grade 3	Stage III	C
40	Malignant	serous	Grade 3	Stage III	C
54	Malignant	serous	Grade 3	Stage III	C
55	Malignant	clear cell	Grade 3	Stage III	C
56	Malignant	mucinous	Grade 1	Stage I	C
58	Malignant	serous	Grade 3	Stage III	C
59	Malignant	serous	Grade 3	Stage III	C
62	Malignant	serous	Grade 3	Stage III
63	Malignant	adenocarcinoma poorly differentiated	Grade 3	unstaged
65	Malignant	serous	Grade 3	Stage III	C
66	Malignant	serous	Grade 1	Stage III	C
68	Malignant	serous	Grade 3	Stage III	C
70	Malignant	serous	Grade 2	Stage III	C
73	Malignant	serous	not graded	Stage III	C
74	Malignant	serous / clear cell	Grade 3	Stage I	B
75	Malignant	serous	not graded	Stage III
83	Malignant	serous	Grade 3	Stage III
85	Malignant	serous	Grade 3	Stage III	C
91	Malignant	serous	Grade 3	Stage III	C
129	Malignant	serous	Grade 3	Stage III	C
130	Malignant	serous	Grade 3	Stage III	C
134	Malignant	serous	Grade 3	Stage III	C
136	Malignant	clear cell	Grade 3	Stage I	B
138	Malignant	serous	Grade 3	Stage III	C
143	Malignant	serous	Grade 3	Stage III	B
147	Malignant	serous	Grade 3	Stage III	C
155	Malignant	serous	Grade 2	Stage III	A
165	Malignant	serous	Grade 3	Stage III	C
167	Malignant	serous	Grade 3	Stage III	C
168	Malignant	serous	Grade 3	Stage III	C
173	Malignant	serous	Grade 3	Stage III	C
174	Malignant	serous	Grade 3	Stage III	C
176	Malignant	serous	Grade 3	Stage III	C
181	Malignant	serous	Grade 3	Stage III	C
183	Malignant	serous	Grade 3	Stage III	C
185	Malignant	serous	Grade 3	Unstaged
186	Malignant	clear cell	Grade 3	Stage III	C
190	Malignant	mucinous	Grade 2	Unstaged
191	Malignant	serous	Grade 3	Stage III	C
193	Malignant	serous	Grade 3	Stage III	C
197	Malignant	serous	Grade 3	Stage III	B
200	Malignant	mucinous	Grade 3	Unstaged
201	Malignant	endometroid	Grade 2	Stage III	C
217	Malignant	serous	Grade 3	Stage III	C
223	Malignant	serous	Grade 3	Stage II	B
225	Malignant	serous	Grade 3	Stage III	C
228	Malignant	clear cell	Grade 3	Stage III	C
237	Malignant	serous	Grade 3	Stage III	C
239	Malignant	serous	Grade 2	Stage IV
242	Malignant	serous	Grade 3	Stage III	C
247	Malignant	serous	Grade 3	Stage IV
248	Malignant	serous / endometroid	Grade 3	Stage III	C
252	Malignant	serous	Grade 3	Stage III	C
253	Malignant	serous	Grade 3	Stage III	C
254	Malignant	serous	Grade 3	Stage III	C
262	Malignant	clear cell	Grade 3	Stage I	C
263	Malignant	endometroid	Grade 1	Unstaged
272	Malignant	serous	Grade 3	Stage I	C
282	Malignant	serous	not graded	Unstaged
285	Malignant	adenocarcinoma poorly differentiated	Grade 3	unstaged
295	Malignant	serous	Grade 3	Stage III	C
301	Malignant	serous / clear cell	Grade 3	Stage III	C
303	Malignant	endometroid	not graded	Unstaged
307	Malignant	serous	Grade 3	Stage III	C
309	Malignant	serous	Grade 3	Stage III	C
312	Malignant	serous	Grade 3	unstaged
314	Malignant	serous / endometroid	Grade 3	Stage III	C
317	Malignant	serous	Grade 3	Stage III	C
321	Malignant	serous	Grade 3	Stage III	C
323	Malignant	serous / endometroid	Grade 2	Stage I	C
326	Malignant	serous	Grade 3	Stage I	C
334	Malignant	serous	Grade 3	Stage III	C
336	Malignant	serous	Grade 2	Stage III	C
339	Malignant	serous	Grade 2	Stage III	C
340	Malignant	serous / clear cell	Grade 3	Stage III	C
348	Malignant	serous / clear cell	Grade 3	Stage III	C
349	Malignant	serous	Grade 2	Stage III	C
350	Malignant	endometroid	Grade 2	Stage I	C
351	Malignant	endometroid	Grade 3	Stage III	C
361	Malignant	serous	Grade 3	Stage III	C
364	Malignant	adenocarcinoma poorly differentiated	Grade 3	Stage IV
366	Malignant	serous	Grade 3	Stage III	C
368	Malignant	serous / endometroid	Grade 2	Stage III	C
388	Malignant	endometroid	not graded	Stage I	A
389	Malignant	serous	Grade 3	Stage III	C
392	Malignant	serous	Grade 3	Stage III	C
394	Malignant	clear cell	Grade 3	Stage IV
405	Malignant	serous	Grade 3	Stage III	C
409	Malignant	serous	Grade 3	Stage III	C
412	Malignant	adenocarcinoma poorly differentiated	Grade 3	Stage III	C
413	Malignant	serous	Grade 3	Stage III	C
415	Malignant	mucinous	Grade 3	Unstaged
422	Malignant	serous	Grade 3	Stage II	C
436	Malignant	serous	Grade 3	Stage III	C
437	Malignant	serous	Grade 3	Stage III	C
444	Malignant	serous	not graded	Unstaged
445	Malignant	mucinous	Grade 3	Stage III	B
446	Malignant	serous	Grade 3	Stage III	C
449	Malignant	serous	not graded	Unstaged
450	Malignant	serous	Grade 2	Stage III	B
452	Malignant	serous / endometroid	Grade 3	Stage III	C
454	Malignant	endometroid	not graded	Unstaged
455	Malignant	serous	Grade 3	Stage III	C
456	Malignant	serous	Grade 3	Stage III	C
458	Malignant	serous	Grade 3	Stage III	C
461	Malignant	serous	Grade 3	Stage III	C
463	Malignant	adenocarcinoma poorly differentiated	Grade 3	unstaged
464	Malignant	endometroid	Grade 1	Stage I	A
465	Malignant	clear cell	Grade 3	Stage I	A
471	Malignant	serous	Grade 3	Stage III	C
473	Malignant	endometroid	not graded	Unstaged
476	Malignant	serous	Grade 3	Stage III	C
478	Malignant	adenocarcinoma poorly differentiated	not graded	unstaged
482	Malignant	serous	Grade 3	Stage III	C
484	Malignant	endometroid	Grade 3	Stage III	C
486	Malignant	serous	Grade 3	Stage III	C
490	Malignant	serous	Grade 3	Stage III	C
493	Malignant	endomteroid / mucinous	not graded	Stage III
499	Malignant	serous	not graded	unstaged
500	Malignant	clear cell	Grade 3	Stage III	C
510	Malignant	serous	Grade 3	Stage III	C
520	Malignant	clear cell	not graded	Stage I	C
526	Malignant	endometroid	Grade 3	Unstaged
527	Malignant	endometroid	Grade 3	Unstaged
529	Malignant	mucinous	not graded	Unstaged
536	Malignant	serous	Grade 3	Stage III	C
552	Malignant	serous	Grade 3	Stage III	C
558	Malignant	serous	Grade 3	Stage III	C
559	Malignant	serous	Grade 3	unstaged
561	Malignant	serous	Grade 3	Stage III	C
575	Malignant	endometroid	not graded	Unstaged
576	Malignant	serous	Grade 3	Stage III	C
583	Malignant	serous	Grade 3	Stage III	C
590	Malignant	serous	Grade 3	Stage III	C
597	Malignant	serous	Grade 3	Stage III	C
598	Malignant	serous	Grade 3	Stage III	C
600	Malignant	serous	Grade 3	Stage III	C
605	Malignant	serous	Grade 3	Stage III	C
606	Malignant	serous	Grade 3	Stage III	C
609	Malignant	serous	Grade 3	Stage III	C
611	Malignant	serous / endometroid	Grade 3	Stage III	C
617	Malignant	serous	Grade 3	Stage III	C
626	Malignant	serous	Grade 3	Stage III	C
629	Malignant	serous	Grade 2	unstaged
630	Malignant	serous	Grade 3	Stage III	C
640	Malignant	adenocarcinoma poorly differentiated	not graded	unstaged
650	Malignant	serous	Grade 3	Stage III	C
660	Malignant	serous	Grade 3	Stage III	C
674	Malignant	serous	Grade 3	Stage III	C
677	Malignant	serous	not graded	unstaged
679	Malignant	serous	Grade 1	Stage III	C
685	Malignant	mucinous	Grade 2	Stage I	C
701	Malignant	serous	Grade 3	Stage III	C
739	Malignant	serous	Grade 3	Stage III	C
760	Malignant	mucinous	Grade 1	Unstaged
780	Malignant	serous / endometroid	Grade 2	Stage I	A
787	Malignant	serous / mucinous	Grade 3	Stage III	C
792	Malignant	adenocarcinoma poorly differentiated	Grade 3	Stage III	C
793	Malignant	serous	Grade 3	Stage III	C
796	Malignant	serous	Grade 3	Stage III	C
803	Malignant	serous	Grade 3	Stage III	C
804	Malignant	serous	Grade 3	Stage III	C
822	Malignant	serous	Grade 3	Stage III	C
829	Malignant	serous	Grade 3	Stage III	C
839	Malignant	endometroid / clear cell	not graded	Stage I	B
840	Malignant	clear cell	Grade 3	Unstaged
844	Malignant	mucinous	not graded	Stage I	C
859	Malignant	clear cell	Grade 3	Stage III	C
865	Malignant	serous	Grade 3	Stage III	C
870	Malignant	serous	Grade 3	Stage III	C
894	Malignant	serous	Grade 3	Stage I	A
903	Malignant	serous	Grade 3	Stage III	C
909	Malignant	clear cell	not graded	Stage I	A
913	Malignant	serous	Grade 3	Stage III	C
949	Malignant	serous	Grade 3	Stage III	C
950	Malignant	serous	Grade 3	Stage III	C
961	Malignant	serous	Grade 3	Stage III	B
969	Malignant	serous	Grade 3	Stage III	C
974	Malignant	serous	Grade 3	Stage III	C
976	Malignant	serous	Grade 3	unstaged
986	Malignant	serous	Grade 3	Stage III	C
998	Malignant	serous	not graded	unstaged
999	Malignant	mucinous	Grade 3	Stage I
1005	Malignant	serous	Grade 3	Stage III	C
1006	Malignant	serous	Grade 3	Stage III	C
1016	Malignant	serous	Grade 3	Stage III	B
1018	Malignant	serous	Grade 3	Stage III	C
1020	Malignant	serous	Grade 3	Stage III	C
1021	Malignant	serous	Grade 3	unstaged
1028	Malignant	serous	Grade 3	Stage III	C
1037	Malignant	serous	Grade 3	Stage IV	B
1038	Malignant	serous	Grade 3	Stage III	C
1040	Malignant	serous	Grade 3	Stage III	C
1041	Malignant	serous	Grade 3	Stage III	C
1066	Malignant	serous	Grade 3	Stage III	C
1067	Malignant	serous	Grade 3	Stage III	C
1071	Malignant	serous	Grade 3	Stage II	A
1077	Malignant	serous	Grade 3	Stage III	A
1100	Malignant	serous	Grade 3	Stage III	C
1101	Malignant	serous	Grade 3	Stage III	C
1102	Malignant	serous	Grade 3	Stage III	C
1107	Malignant	clear cell	Grade 3	Stage III	C
1110	Malignant	serous	Grade 3	Stage III	C
1112	Malignant	adenocarcinoma poorly differentiated	Grade 3	Stage III	C
1117	Malignant	serous	Grade 3	Stage III	C
1124	Malignant	adenocarcinoma poorly differentiated	not graded	unstaged
1142	Malignant	serous	Grade 3	Stage III	C
1149	Malignant	serous	Grade 3	Stage III	C
1154	Malignant	serous	Grade 3	Stage III	C
1179	Malignant	serous	Grade 3	Stage I	A
1197	Malignant	serous	Grade 2	Stage III	C
1205	Malignant	serous	Grade 3	Stage III	C
1221	Malignant	serous	Grade 3	Stage III	C
1234	Malignant	serous	Grade 3	Stage III	C
1256	Malignant	serous	Grade 3	Stage III	C
